# Supplementary material for: Barriers and facilitators influencing midwives’ implementation of South Africa’s maternal care guidelines in postnatal health: a scoping review
Source: Prim Health Care Res Dev. 2025 Feb 28;26:e16. doi: 10.1017/S1463423625000015 (PMC11883790; doi:10.1017/S1463423625000015)
Supplement: Okeke and Ngunyulu supplementary material 2 — Okeke and Ngunyulu supplementary material [file S1463423625000015sup002.xlsx]

## Sheet: Form responses 1
	Author and Year	1. Are there clear qualitative and quantitaive research questions (or objectives *), or clear mixed methods question (or objective *)?	comments for question 1	2. Do the collected data allow or address the resaerch question (obective) E.g., consider whether the follow-p period is long enough for the outcome to occur (for longitudinal studies or study component)	comments for question 2	3. Is the sampling strategy relevant to address the research question	comments for question 3	4. Is the sample representative of the populatio understudy?	comments for question 4	5. Are measurements appropriate (clear origin, or validity known, or standard instrument)?	comments for 5	6. Are there complete results (80% or above), and an acceptable response rate (60% or above), or an acceptable follow-up ?	comments for question 6	Total score	Percentage Score (%)
1	Makina-Zimalirana et al., 2022	Yes	No comment	Yes	No comment	Yes	All records were included in the review	Yes	No comment	Yes	No comment	Yes	No comment	6 out of 6	100
2	Solnes Miltenburg et al., 2017	Yes	No comment	Yes	No comment	Yes	All records were included in the review	Yes	No comment	Yes	No comment	Yes	No comment	6 out of 6	100
3	Ramayhoya etal., 2022	Yes	No comment	Yes	No comment	Yes	All records were included in the review	Yes	No comment	Yes	No comment	Yes	No comment	6 out of 6	100
4	Forbes et al., 2023	Yes	No comment	Yes	No comment	Yes	All records were included in the review	Yes	No comment	Yes	No comment	Yes	No comment	6 out of 6	100
5	Simona et al., 2022	Yes	No comment	Yes	No comment	Yes	All records were included in the review	Yes	No comment	Yes	No comment	Yes	No comment	6 out of 6	100
6	Petterson, 2018	Yes	No comment	Yes	No comment	Yes	All records were included in the review	Yes	No comment	Yes	No comment	Yes	No comment	6 out of 6	100
7	Siseho et al., 2022	Yes	No comment	Yes	No comment	Yes	All records were included in the review	Yes	No comment	Yes	No comment	Yes	No comment	6 out of 6	100
8	Lodeka, 2017	Yes	No comment	Yes	No comment	can't tell	Did not mention if all records were included or not	can't tell	Mentioned total records included in the study but fail to mention if some were excluded or not	Yes	No comment	Yes	No comment	5 out of 6	83.3
9	Yakubu and Salisu, 2018	Yes	No comment	Yes	No comment	Yes	All records were included in the review	Yes	No comment	Yes	No comment	Yes	No comment	6 out of 6	100
10	Bhardwaj et al., 2018	Yes	No comment	Yes	No comment	Yes	All records were included in the review	Yes	No comment	Yes	No comment	Yes	No comment	6 out of 6	100
11	Ajewole 2019	Yes	No comment	Yes	No comment	Yes	All records were included in the review	Yes	No comment	Yes	No comment	Yes	No comment	6 out of 6	100
12	Maaløe et al., 2021	Yes	No comment	Yes	No comment	Yes	All records were included in the review	Yes	No comment	Yes	No comment	Yes	No comment	6 out of 6	100
13	Hazfiarini et al., 2022	Yes	No comment	Yes	No comment	Yes	All records were included in the review	Yes	No comment	Yes	No comment	Yes	No comment	6 out of 6	100
14	Demers et al., 2017	Yes	No comment	Yes	No comment	Yes	All records were included in the review	Yes	No comment	Yes	No comment	Yes	No comment	6 out of 6	100
15	Behruzi et al., 2017	Yes	No comment	Yes	No comment	can't tell	No mention of sampling strategy	can't tell	Study population not mentioned	Yes	No comment	Yes	No comment	5 out of 6	83.3
16	Munabi-Babigumira etal., 2019	Yes	No comment	Yes	No comment	Yes	All records were included in the review	Yes	No comment	Yes	No comment	Yes	No comment	6 out of 6	100
17	Alkema et al., 2017	Yes	No comment	Yes	No comment	Yes	All records were included in the review	Yes	No comment	Yes	No comment	Yes	No comment	6 out of 6	100
18	Graham et al., 2017	Yes	No comment	Yes	No comment	Yes	All records were included in the review	Yes	No comment	Yes	No comment	Yes	No comment	6 out of 6	100
19	Nyamtema et al., 2017	Yes	No comment	Yes	No comment	can't tell	Type sampling and procedure not mentioned	can't tell	Study population not mentioned	Yes	No comment	Yes	No comment	5 out of 6	83.3
20	Kurinczuk et al., 2017	Yes	No comment	Yes	No comment	Yes	All records were included in the review	Yes	No comment	Yes	No comment	Yes	No comment	6 out of 6	100
21	Zahroh et al., 2022	Yes	No comment	Yes	No comment	can't tell	Type sampling and procedure not mentioned	can't tell	Total population not mentioned	Yes	No comment	Yes	No comment	5 out of 6	83.3
22	Kinney et al., 2022	Yes	No comment	Yes	No comment	Yes	All records were included in the review	Yes	No comment	Yes	No comment	Yes	No comment	6 out of 6	100
	SCORE KEY
	YES= 1
	CAN'T TELL= 0.5
	NO= 0
